# Supplementary material for: Structural Rationalization of IPMK Inhibitor Potency
Source: J Med Chem. 2025 Nov 14;68(22):24316–25. doi: 10.1021/acs.jmedchem.5c02314 (PMC12670395; doi:10.1021/acs.jmedchem.5c02314)
Supplement: Supplementary file 2 [file jm5c02314_si_002.csv]

Compound_ID	UNC_id	SMILES	IPMK IC50 (nM)	IP6K1 IC50 (nM)	IP3K-A IC50 (nm)
1	UNC7437	CC1=CC(C)=CC(C2=C3C=C(/C=C/C(O)=O)C=CC3=NO2)=C1	12.8 ±2nM	146 ±23nM	8000 ±1500nM
2	UNC7789	CC1=CC(C)=CC(C2=C3C=C([C@@H]4[C@@H](C(O)=O)C4)C=CC3=NO2)=C1	8.1 ±2	45 ±7	n/d
3	UNC7438	OC(C1=CC2=C(C3=CC(C)=CC(C)=C3)ON=C2C=C1)=O	29 ±5	84 ±24	n/d
4	UNC7854	CC1=CC(C)=CC(C2=C3C=C(C4=NN=NN4)C=CC3=NO2)=C1	1.9 ±0.2	24 ±6	n/d
6	UNC7782	C1(C2=NN=NN2)=CC3=C(C4=CC=CC=C4)ON=C3C=C1	3.8 ±0.4	38 ±8	n/d
7	UNC7855	FC(C(C=C1)=CC=C1C2=C3C=C(C4=NN=NN4)C=CC3=NO2)(F)F	2.5 ±0.3	23 ±4	n/d
8	UNC7891	FC(OC(C=C1)=CC=C1C2=C3C=C(C4=NN=NN4)C=CC3=NO2)(F)F	3.3 ±0.4	59 ±14	n/d
9	UNC7890	C1(C2=NN=NN2)=CC3=C(C4=CC=C(OC5=CC=CC=C5)C=C4)ON=C3C=C1	11 ±2	1300 ±330	n/d
10	UNC8787	O=C(C1CC1)NC(C=C2)=CC=C2C3=C4C=C(C5=NN=NN5)C=CC4=NO3	3.5 ±0.4	36 ±6	n/d
11	UNC9021	O=C(C1CC1)NC2=CC=CC(C3=C4C=C(C5=NN=NN5)C=CC4=NO3)=C2	1.0 ±0.2	51.8 ±5	n/d
12	UNC9120	C1(C2=NN=NN2)=CC3=C(C4=CC(OC5CCNCC5)=CC=C4)ON=C3C=C1	3.4 ±0.5	30 ±6	n/d
13	UNC9107	ClC(C=C(Cl)C=N1)=C1OC2=CC=CC(C3=C4C=C(C5=NN=NN5)C=CC4=NO3)=C2	9.5 ±2	19.0 ±4	n/d
14	UNC9750	C1(C2=NN=NN2)=CC3=C(C4=CC(C5CCN(C6CCC6)CC5)=CC=C4)ON=C3C=C1	2.8 ±0.6	155 ±23	n/d
15	UNC9022	O=C(C1CCCC1)NC2=CC(C3=C(C=C(C4=NN=NN4)C=C5)C5=NO3)=CC=C2	1.13 ±0.2	40.1 ±4	n/d
